# Supplementary material for: Conformational Dynamics of the Receptor-Binding Domain of the SARS-CoV-2 Spike Protein
Source: Biomedicines. 2022 Dec 12;10(12):3233. doi: 10.3390/biomedicines10123233 (PMC9775641; doi:10.3390/biomedicines10123233)
Supplement: Supplementary file 1 [file biomedicines-10-03233-s001.zip]

Archive with 1 entries (1 files):
- biomedicines-1892053-supplementary.pdf
